# Supplementary material for: High proportion of tuberculosis recent transmission in rural areas of Northeastern China: a 3-year prospective population-based genotypic and spatial analysis in Hinggan League, China
Source: Microbiol Spectr. 2025 Jul 11;13(8):e00169-25. doi: 10.1128/spectrum.00169-25 (PMC12323342; doi:10.1128/spectrum.00169-25)
Supplement: Table S2 — Mycobacterium tuberculosis isolates in this study. [file spectrum.00169-25-s0005.xlsx]

## Sheet: TBprofiler-DB
Table S2: The information of Mycobacterium Tuberculosis isolates in this study
sample	main_lineage	sub_lineage	DST_DR_type	genomic_clustering	cluster_id	Treatment_history	pct_reads_mapped	num_reads_mapped	median_coverage	num_dr_variants	num_other_variants	rifampicin	isoniazid	pyrazinamide	ethambutol	streptomycin	fluoroquinolones	moxifloxacin	ofloxacin	levofloxacin	ciprofloxacin	aminoglycosides	amikacin	kanamycin	capreomycin	ethionamide	para-aminosalicylic_acid	cycloserine	linezolid	bedaquiline	clofazimine	delamanid
XAM-95	lineage2	lineage2.2.1	Sensitive	Clustered	C1	Retreated case	99.58	7295247	247	0	19	-	-	-	-	-	-	-	-	-	-	-	-	-	-	-	-	-	-	-	-	-
XAM-250	lineage2	lineage2.2.1	Sensitive	Clustered	C1	New case	99.06	7628695	259	0	18	-	-	-	-	-	-	-	-	-	-	-	-	-	-	-	-	-	-	-	-	-
XAM-176	lineage2	lineage2.2.1	Sensitive	Clustered	C1	New case	93.97	7372978	250	0	18	-	-	-	-	-	-	-	-	-	-	-	-	-	-	-	-	-	-	-	-	-
XAM-172	lineage2	lineage2.2.1	Sensitive	Clustered	C1	New case	99.47	7424452	252	0	18	-	-	-	-	-	-	-	-	-	-	-	-	-	-	-	-	-	-	-	-	-
XAM-171	lineage2	lineage2.2.1	Sensitive	Clustered	C1	New case	99.4	7377123	250	0	18	-	-	-	-	-	-	-	-	-	-	-	-	-	-	-	-	-	-	-	-	-
XAM-167	lineage2	lineage2.2.1	Sensitive	Clustered	C1	New case	99.58	7628312	258	0	18	-	-	-	-	-	-	-	-	-	-	-	-	-	-	-	-	-	-	-	-	-
XAM-165	lineage2	lineage2.2.1	Sensitive	Clustered	C1	New case	99.56	7903943	268	0	18	-	-	-	-	-	-	-	-	-	-	-	-	-	-	-	-	-	-	-	-	-
XAM-164	lineage2	lineage2.2.1	Sensitive	Clustered	C1	Retreated case	99.49	7857858	267	0	18	-	-	-	-	-	-	-	-	-	-	-	-	-	-	-	-	-	-	-	-	-
XAM-163	lineage2	lineage2.2.1	Sensitive	Clustered	C1	New case	99.31	7685294	261	0	18	-	-	-	-	-	-	-	-	-	-	-	-	-	-	-	-	-	-	-	-	-
XAM-156	lineage2	lineage2.2.1	Sensitive	Clustered	C1	New case	99.6	7645374	260	0	18	-	-	-	-	-	-	-	-	-	-	-	-	-	-	-	-	-	-	-	-	-
XAM-153	lineage2	lineage2.2.1	Sensitive	Clustered	C1	New case	99.58	7644769	259	0	19	-	-	-	-	-	-	-	-	-	-	-	-	-	-	-	-	-	-	-	-	-
XAM-152	lineage2	lineage2.2.1	Sensitive	Clustered	C1	New case	99.59	7371127	251	0	18	-	-	-	-	-	-	-	-	-	-	-	-	-	-	-	-	-	-	-	-	-
XAM-149	lineage2	lineage2.2.1	Sensitive	Clustered	C1	New case	97.55	7658109	259	0	18	-	-	-	-	-	-	-	-	-	-	-	-	-	-	-	-	-	-	-	-	-
XAM-148	lineage2	lineage2.2.1	Sensitive	Clustered	C1	Retreated case	99.58	7883468	267	0	18	-	-	-	-	-	-	-	-	-	-	-	-	-	-	-	-	-	-	-	-	-
XAM-143	lineage2	lineage2.2.1	Sensitive	Clustered	C1	New case	99.61	7497913	255	0	18	-	-	-	-	-	-	-	-	-	-	-	-	-	-	-	-	-	-	-	-	-
XAM-142	lineage2	lineage2.2.1	Sensitive	Clustered	C1	New case	99.59	7855437	267	0	18	-	-	-	-	-	-	-	-	-	-	-	-	-	-	-	-	-	-	-	-	-
XAM-129	lineage2	lineage2.2.1	Sensitive	Clustered	C1	New case	99.59	7329687	248	0	18	-	-	-	-	-	-	-	-	-	-	-	-	-	-	-	-	-	-	-	-	-
XAM-127	lineage2	lineage2.2.1	Sensitive	Clustered	C1	New case	99.59	7786644	265	0	19	-	-	-	-	-	-	-	-	-	-	-	-	-	-	-	-	-	-	-	-	-
XAM-126	lineage2	lineage2.2.1	Sensitive	Clustered	C1	New case	99.5	7458901	253	0	18	-	-	-	-	-	-	-	-	-	-	-	-	-	-	-	-	-	-	-	-	-
XAM-125	lineage2	lineage2.2.1	Sensitive	Clustered	C1	New case	99.52	7909516	268	0	18	-	-	-	-	-	-	-	-	-	-	-	-	-	-	-	-	-	-	-	-	-
XAM-122	lineage2	lineage2.2.1	Sensitive	Clustered	C1	Retreated case	99.53	7763697	263	0	18	-	-	-	-	-	-	-	-	-	-	-	-	-	-	-	-	-	-	-	-	-
XAM-121	lineage2	lineage2.2.1	Sensitive	Clustered	C1	Retreated case	93.6	7140227	241	0	18	-	-	-	-	-	-	-	-	-	-	-	-	-	-	-	-	-	-	-	-	-
XAM-120	lineage2	lineage2.2.1	Sensitive	Clustered	C1	New case	99.5	7552398	257	0	18	-	-	-	-	-	-	-	-	-	-	-	-	-	-	-	-	-	-	-	-	-
XAM-117	lineage2	lineage2.2.1	Sensitive	Clustered	C1	New case	99.56	7848652	266	0	18	-	-	-	-	-	-	-	-	-	-	-	-	-	-	-	-	-	-	-	-	-
XAM-110	lineage2	lineage2.2.1	Sensitive	Clustered	C1	New case	99.58	7932566	269	0	18	-	-	-	-	-	-	-	-	-	-	-	-	-	-	-	-	-	-	-	-	-
XAM-102	lineage2	lineage2.2.1	Sensitive	Clustered	C1	New case	99.46	7672245	260	0	18	-	-	-	-	-	-	-	-	-	-	-	-	-	-	-	-	-	-	-	-	-
XAM-174	lineage4	lineage4.5	Sensitive	Clustered	C10	Retreated case	99.56	7796601	265	0	14	-	-	-	-	-	-	-	-	-	-	-	-	-	-	-	-	-	-	-	-	-
XAM-145	lineage4	lineage4.5	Sensitive	Clustered	C10	New case	99.58	7596723	260	0	14	-	-	-	-	-	-	-	-	-	-	-	-	-	-	-	-	-	-	-	-	-
XAM-134	lineage4	lineage4.5	Sensitive	Clustered	C10	New case	99.58	7873756	268	0	14	-	-	-	-	-	-	-	-	-	-	-	-	-	-	-	-	-	-	-	-	-
XAM-18	lineage2	lineage2.2.1	Sensitive	Clustered	C11	New case	99.4	7457818	253	0	20	-	-	-	-	-	-	-	-	-	-	-	-	-	-	-	-	-	-	-	-	-
XAM-17	lineage2	lineage2.2.1	Sensitive	Clustered	C11	New case	99.4	8031113	262	0	20	-	-	-	-	-	-	-	-	-	-	-	-	-	-	-	-	-	-	-	-	-
XAM-15	lineage2	lineage2.2.1	Sensitive	Clustered	C11	New case	99.61	7945983	272	0	21	-	-	-	-	-	-	-	-	-	-	-	-	-	-	-	-	-	-	-	-	-
XAM-175	lineage2	lineage2.2.1	Sensitive	Clustered	C12	New case	99.29	7770231	264	0	17	-	-	-	-	-	-	-	-	-	-	-	-	-	-	-	-	-	-	-	-	-
A115	lineage2	lineage2.2.1	Sensitive	Clustered	C12	New case	99.6	7500329	253	0	17	-	-	-	-	-	-	-	-	-	-	-	-	-	-	-	-	-	-	-	-	-
A117	lineage2	lineage2.2.1	Sensitive	Clustered	C13	New case	99.6	7474286	254	0	18	-	-	-	-	-	-	-	-	-	-	-	-	-	-	-	-	-	-	-	-	-
A116	lineage2	lineage2.2.1	Sensitive	Clustered	C13	New case	99.59	7644157	261	0	18	-	-	-	-	-	-	-	-	-	-	-	-	-	-	-	-	-	-	-	-	-
A127	lineage2	lineage2.2.1	HR-TB	Clustered	C14	Retreated case	99.62	7385916	253	5	18	-	katG_p.Ser315Thr	pncA_p.Leu4Trp, pncA_p.Thr160Pro	-	rpsL_p.Lys88Arg	gyrA_p.Asp94Gly	gyrA_p.Asp94Gly	gyrA_p.Asp94Gly	gyrA_p.Asp94Gly	gyrA_p.Asp94Gly	-	-	-	-	-	-	-	-	-	-	-
A126	lineage2	lineage2.2.1	HR-TB	Clustered	C14	New case	99.63	7352674	252	5	18	-	katG_p.Ser315Thr	pncA_p.Leu4Trp, pncA_p.Thr160Pro	-	rpsL_p.Lys88Arg	gyrA_p.Asp94Gly	gyrA_p.Asp94Gly	gyrA_p.Asp94Gly	gyrA_p.Asp94Gly	gyrA_p.Asp94Gly	-	-	-	-	-	-	-	-	-	-	-
XAM-90	lineage2	lineage2.2.1	Sensitive	Clustered	C15	New case	99.46	7371491	251	0	17	-	-	-	-	-	-	-	-	-	-	-	-	-	-	-	-	-	-	-	-	-
C69	lineage2	lineage2.2.1	Sensitive	Clustered	C15	Retreated case	99.63	7570479	259	0	18	-	-	-	-	-	-	-	-	-	-	-	-	-	-	-	-	-	-	-	-	-
S6	lineage2	lineage2.2.1	HR-TB	Clustered	C16	Retreated case	99.61	7722613	263	2	16	-	katG_p.Ser315Asn	-	-	rpsL_p.Lys43Arg	-	-	-	-	-	-	-	-	-	-	-	-	-	-	-	-
S4	lineage2	lineage2.2.1	HR-TB	Clustered	C16	Retreated case	99.62	7554959	257	2	16	-	katG_p.Ser315Asn	-	-	rpsL_p.Lys43Arg	-	-	-	-	-	-	-	-	-	-	-	-	-	-	-	-
XAM-124	lineage2	lineage2.2.1	Sensitive	Clustered	C17	Retreated case	99.35	7622050	259	2	17	-	ahpC_c.-48G>A	-	-	rpsL_p.Lys43Arg	-	-	-	-	-	-	-	-	-	-	-	-	-	-	-	-
XAM-119	lineage2	lineage2.2.1	Sensitive	Clustered	C17	Retreated case	99.24	7272987	247	2	17	-	ahpC_c.-48G>A	-	-	rpsL_p.Lys43Arg	-	-	-	-	-	-	-	-	-	-	-	-	-	-	-	-
XAM-12	lineage2	lineage2.2.1	Sensitive	Clustered	C18	New case	97.37	7419931	252	0	19	-	-	-	-	-	-	-	-	-	-	-	-	-	-	-	-	-	-	-	-	-
XAM-11	lineage2	lineage2.2.1	Sensitive	Clustered	C18	New case	99.29	7783761	265	0	19	-	-	-	-	-	-	-	-	-	-	-	-	-	-	-	-	-	-	-	-	-
XAM-4	lineage2	lineage2.2.1	Sensitive	Clustered	C19	Retreated case	99.44	7558778	256	0	16	-	-	-	-	-	-	-	-	-	-	-	-	-	-	-	-	-	-	-	-	-
XAM-20	lineage2	lineage2.2.1	Sensitive	Clustered	C19	Retreated case	99.35	7287336	247	0	17	-	-	-	-	-	-	-	-	-	-	-	-	-	-	-	-	-	-	-	-	-
C91	lineage2	lineage2.2.1	HR-TB	Clustered	C2	New case	99.58	7742917	262	0	19	-	katG_p.Ser315Thr	-	-	-	gyrA_p.Asp94Ala	gyrA_p.Asp94Ala	gyrA_p.Asp94Ala	gyrA_p.Asp94Ala	gyrA_p.Asp94Ala	-	-	-	-	-	-	-	-	-	-	-
C89	lineage2	lineage2.2.1	HR-TB	Clustered	C2	Retreated case	99.6	7790593	265	0	20	-	katG_p.Ser315Thr	-	-	-	-	-	-	-	-	-	-	-	-	-	-	-	-	-	-	-
C60	lineage2	lineage2.2.1	HR-TB	Clustered	C2	New case	99.62	7523795	256	0	19	-	katG_p.Ser315Thr	-	-	-	-	-	-	-	-	-	-	-	-	-	-	-	-	-	-	-
XAM-160	lineage2	lineage2.2.1	Sensitive	Clustered	C2	New case	99.41	7043382	238	0	20	-	-	-	-	-	-	-	-	-	-	-	-	-	-	-	-	-	-	-	-	-
C92	lineage2	lineage2.2.1	Sensitive	Clustered	C2	New case	99.62	7714393	263	0	19	-	-	-	-	-	-	-	-	-	-	-	-	-	-	-	-	-	-	-	-	-
C87	lineage2	lineage2.2.1	Sensitive	Clustered	C2	New case	99.6	7593092	259	0	19	-	-	-	-	-	-	-	-	-	-	-	-	-	-	-	-	-	-	-	-	-
C86	lineage2	lineage2.2.1	Sensitive	Clustered	C2	New case	99.59	7397404	252	0	19	-	-	-	-	-	-	-	-	-	-	-	-	-	-	-	-	-	-	-	-	-
C82	lineage2	lineage2.2.1	Sensitive	Clustered	C2	Retreated case	99.59	7468854	254	0	19	-	-	-	-	-	-	-	-	-	-	-	-	-	-	-	-	-	-	-	-	-
C80	lineage2	lineage2.2.1	Sensitive	Clustered	C2	Retreated case	99.62	7628713	260	0	19	-	-	-	-	-	-	-	-	-	-	-	-	-	-	-	-	-	-	-	-	-
C77	lineage2	lineage2.2.1	Sensitive	Clustered	C2	New case	99.6	7325132	249	0	19	-	-	-	-	-	-	-	-	-	-	-	-	-	-	-	-	-	-	-	-	-
C68	lineage2	lineage2.2.1	Sensitive	Clustered	C2	New case	99.62	7740583	265	0	20	-	-	-	-	-	-	-	-	-	-	-	-	-	-	-	-	-	-	-	-	-
C63	lineage2	lineage2.2.1	Sensitive	Clustered	C2	New case	99.63	7833494	268	0	21	-	-	-	-	-	-	-	-	-	-	-	-	-	-	-	-	-	-	-	-	-
C62	lineage2	lineage2.2.1	Sensitive	Clustered	C2	New case	99.58	7442815	253	0	19	-	-	-	-	-	-	-	-	-	-	-	-	-	-	-	-	-	-	-	-	-
C61	lineage2	lineage2.2.1	Sensitive	Clustered	C2	New case	99.61	7875015	264	0	20	-	-	-	-	-	-	-	-	-	-	-	-	-	-	-	-	-	-	-	-	-
C31	lineage2	lineage2.2.1	Sensitive	Clustered	C2	Retreated case	99.62	7743763	263	0	19	-	-	-	-	-	-	-	-	-	-	-	-	-	-	-	-	-	-	-	-	-
C103	lineage2	lineage2.2.1	Sensitive	Clustered	C2	Retreated case	99.6	7302904	248	0	19	-	-	-	-	-	-	-	-	-	-	-	-	-	-	-	-	-	-	-	-	-
C101	lineage2	lineage2.2.1	Sensitive	Clustered	C2	New case	99.61	7471584	254	0	19	-	-	-	-	-	-	-	-	-	-	-	-	-	-	-	-	-	-	-	-	-
C100	lineage2	lineage2.2.1	Sensitive	Clustered	C2	New case	99.59	7513388	254	0	19	-	-	-	-	-	-	-	-	-	-	-	-	-	-	-	-	-	-	-	-	-
S26	lineage2	lineage2.2.1	RR-TB	Unique		New case	99.54	7814425	266	1	20	rpoB_p.Ser450Leu	-	-	-	-	-	-	-	-	-	-	-	-	-	-	-	-	-	-	-	-
XAM-97	lineage2	lineage2.2.1	Sensitive	Clustered	C3	New case	99.57	7797264	265	0	18	-	-	-	-	-	-	-	-	-	-	-	-	-	-	-	-	-	-	-	-	-
XAM-169	lineage2	lineage2.2.1	Sensitive	Unique		Retreated case	94.54	6997127	236	0	18	-	-	-	-	-	-	-	-	-	-	-	-	-	-	-	-	-	-	-	-	-
XAM-94	lineage2	lineage2.2.1	Sensitive	Clustered	C3	Retreated case	99.58	7692661	261	0	18	-	-	-	-	-	-	-	-	-	-	-	-	-	-	-	-	-	-	-	-	-
XAM-93	lineage2	lineage2.2.1	Sensitive	Clustered	C3	New case	99.6	7326606	249	0	17	-	-	-	-	-	-	-	-	-	-	-	-	-	-	-	-	-	-	-	-	-
XAM-92	lineage2	lineage2.2.1	Sensitive	Clustered	C3	New case	99.48	7891238	267	0	17	-	-	-	-	-	-	-	-	-	-	-	-	-	-	-	-	-	-	-	-	-
XAM-91	lineage2	lineage2.2.1	Sensitive	Clustered	C3	New case	99.59	7706987	261	0	17	-	-	-	-	-	-	-	-	-	-	-	-	-	-	-	-	-	-	-	-	-
XAM-114	lineage2	lineage2.2.1	Sensitive	Clustered	C3	New case	99.57	7898394	268	0	17	-	-	-	-	-	-	-	-	-	-	-	-	-	-	-	-	-	-	-	-	-
XAM-113	lineage2	lineage2.2.1	Sensitive	Clustered	C3	Retreated case	99.47	7725211	262	0	17	-	-	-	-	-	-	-	-	-	-	-	-	-	-	-	-	-	-	-	-	-
XAM-112	lineage2	lineage2.2.1	Sensitive	Clustered	C3	Retreated case	99.58	7886248	268	0	17	-	-	-	-	-	-	-	-	-	-	-	-	-	-	-	-	-	-	-	-	-
A154	lineage2	lineage2.2.1	HR-TB	Clustered	C4	Retreated case	99.59	7394715	253	0	20	-	katG_p.Ser315Thr	-	-	-	-	-	-	-	-	-	-	-	-	-	-	-	-	-	-	-
A153	lineage2	lineage2.2.1	Sensitive	Clustered	C4	Retreated case	99.6	7473496	255	0	20	-	-	-	-	-	-	-	-	-	-	-	-	-	-	-	-	-	-	-	-	-
A149	lineage2	lineage2.2.1	Sensitive	Clustered	C4	New case	99.62	7657726	262	0	20	-	-	-	-	-	-	-	-	-	-	-	-	-	-	-	-	-	-	-	-	-
A141	lineage2	lineage2.2.1	Sensitive	Clustered	C4	Retreated case	99.64	7796760	268	0	20	-	-	-	-	-	-	-	-	-	-	-	-	-	-	-	-	-	-	-	-	-
A139	lineage2	lineage2.2.1	Sensitive	Clustered	C4	New case	99.6	7295949	248	0	20	-	-	-	-	-	-	-	-	-	-	-	-	-	-	-	-	-	-	-	-	-
A125	lineage2	lineage2.2.1	Sensitive	Clustered	C4	New case	99.59	7472832	256	0	20	-	-	-	-	-	-	-	-	-	-	-	-	-	-	-	-	-	-	-	-	-
XAM-118	lineage2	lineage2.2.1	Sensitive	Clustered	C5	New case	99.59	7494157	254	0	19	-	-	-	-	-	-	-	-	-	-	-	-	-	-	-	-	-	-	-	-	-
XAM-109	lineage2	lineage2.2.1	Sensitive	Clustered	C5	New case	99.23	7545731	256	0	18	-	-	-	-	-	-	-	-	-	-	-	-	-	-	-	-	-	-	-	-	-
XAM-108	lineage2	lineage2.2.1	Sensitive	Clustered	C5	New case	99.34	7915616	268	0	18	-	-	-	-	-	-	-	-	-	-	-	-	-	-	-	-	-	-	-	-	-
XAM-107	lineage2	lineage2.2.1	Sensitive	Clustered	C5	New case	98.93	7569175	257	0	18	-	-	-	-	-	-	-	-	-	-	-	-	-	-	-	-	-	-	-	-	-
XAM-104	lineage2	lineage2.2.1	Sensitive	Clustered	C5	New case	99.61	7834426	267	0	18	-	-	-	-	-	-	-	-	-	-	-	-	-	-	-	-	-	-	-	-	-
XAM-103	lineage2	lineage2.2.1	Sensitive	Clustered	C5	New case	99.37	7364722	250	0	19	-	-	-	-	-	-	-	-	-	-	-	-	-	-	-	-	-	-	-	-	-
XAM-5	lineage2	lineage2.2.1	Sensitive	Clustered	C6	New case	99.45	7514641	254	1	18	-	-	-	-	rrs_n.514A>C	-	-	-	-	-	-	-	-	-	-	-	-	-	-	-	-
XAM-24	lineage2	lineage2.2.1	Sensitive	Clustered	C6	Retreated case	99.37	7844072	266	1	17	-	-	-	-	rrs_n.514A>C	-	-	-	-	-	-	-	-	-	-	-	-	-	-	-	-
XAM-23	lineage2	lineage2.2.1	Sensitive	Clustered	C6	New case	99.32	7669136	259	1	17	-	-	-	-	rrs_n.514A>C	-	-	-	-	-	-	-	-	-	-	-	-	-	-	-	-
XAM-2	lineage2	lineage2.2.1	Sensitive	Clustered	C6	New case	99.39	7554649	255	1	16	-	-	-	-	rrs_n.514A>C	-	-	-	-	-	-	-	-	-	-	-	-	-	-	-	-
XAM-173	lineage2	lineage2.2.1	Sensitive	Clustered	C6	Retreated case	99.38	7919662	270	1	16	-	-	-	-	rrs_n.514A>C	-	-	-	-	-	-	-	-	-	-	-	-	-	-	-	-
XAM-158	lineage2	lineage2.2.1	Sensitive	Clustered	C6	New case	99.55	7428787	252	1	16	-	-	-	-	rrs_n.514A>C	-	-	-	-	-	-	-	-	-	-	-	-	-	-	-	-
XAM-245	lineage2	lineage2.2.1	Sensitive	Clustered	C7	New case	99.02	7448664	253	0	18	-	-	-	-	-	-	-	-	-	-	-	-	-	-	-	-	-	-	-	-	-
XAM-22	lineage2	lineage2.2.1	Sensitive	Clustered	C7	New case	91.69	7050177	239	0	19	-	-	-	-	-	-	-	-	-	-	-	-	-	-	-	-	-	-	-	-	-
S15	lineage2	lineage2.2.1	Sensitive	Clustered	C7	Retreated case	99.6	7578332	257	0	18	-	-	-	-	-	-	-	-	-	-	-	-	-	-	-	-	-	-	-	-	-
XAM-16	lineage4	lineage4.4.2	Sensitive	Clustered	C8	New case	99.58	7695274	261	0	13	-	-	-	-	-	-	-	-	-	-	-	-	-	-	-	-	-	-	-	-	-
XAM-14	lineage4	lineage4.4.2	Sensitive	Clustered	C8	New case	99.56	7340487	249	0	13	-	-	-	-	-	-	-	-	-	-	-	-	-	-	-	-	-	-	-	-	-
XAM-10	lineage4	lineage4.4.2	Sensitive	Clustered	C8	New case	99.53	7388940	251	0	14	-	-	-	-	-	-	-	-	-	-	-	-	-	-	-	-	-	-	-	-	-
XAM-21	lineage2	lineage2.2.1	Sensitive	Clustered	C9	New case	95.71	7176032	243	1	18	-	-	-	-	rrs_n.514A>C	-	-	-	-	-	-	-	-	-	-	-	-	-	-	-	-
XAM-151	lineage2	lineage2.2.1	XDR-TB	Clustered	C9	New case	99.28	7824616	265	6	21	rpoB_p.Ser450Leu	ahpC_c.-48G>A, fabG1_c.-8T>A	-	embB_p.Met306Val	rpsL_p.Lys43Arg	gyrA_p.Asp94Ala	gyrA_p.Asp94Ala	gyrA_p.Asp94Ala	gyrA_p.Asp94Ala	gyrA_p.Asp94Ala	-	-	-	-	-	-	-	-	-	-	-
XAM-116	lineage2	lineage2.2.1	Sensitive	Clustered	C9	New case	99.56	5435214	184	0	18	-	-	-	-	-	-	-	-	-	-	-	-	-	-	-	-	-	-	-	-	-
A109	lineage2	lineage2.2.1	RR-TB	Unique		New case	99.61	7604827	259	2	19	rpoB_p.Ser450Leu	-	-	-	rpsL_p.Lys88Arg	-	-	-	-	-	-	-	-	-	-	-	-	-	-	-	-
A114	lineage2	lineage2.2.1	RR-TB	Unique		Retreated case	99.6	7704954	265	1	17	rpoB_p.Ser441Leu	-	-	-	-	-	-	-	-	-	-	-	-	-	-	-	-	-	-	-	-
A119	lineage4	lineage4.5	Sensitive	Unique		New case	99.58	7745701	263	2	11	-	-	-	-	gid_p.Gln127*, rrs_n.514A>C	-	-	-	-	-	-	-	-	-	-	-	-	-	-	-	-
A120	lineage4	lineage4.5	Sensitive	Unique		New case	99.58	7767037	265	3	13	-	-	-	-	gid_p.Gln127*, rpsL_p.Lys43Arg, rrs_n.514A>C	-	-	-	-	-	-	-	-	-	-	-	-	-	-	-	-
A122	lineage4	lineage4.5	Sensitive	Unique		New case	99.57	7702449	249	0	13	-	-	-	-	-	-	-	-	-	-	-	-	-	-	-	-	-	-	-	-	-
A124	lineage2	lineage2.2.1	Sensitive	Unique		New case	99.62	7897594	270	0	20	-	-	-	-	-	-	-	-	-	-	-	-	-	-	-	-	-	-	-	-	-
A128	lineage2	lineage2.2.1	Sensitive	Unique		New case	99.62	7801749	266	0	17	-	-	-	-	-	-	-	-	-	-	-	-	-	-	-	-	-	-	-	-	-
A131	lineage2	lineage2.2.1	Sensitive	Unique		Retreated case	99.61	7509977	256	0	19	-	-	-	-	-	-	-	-	-	-	-	-	-	-	-	-	-	-	-	-	-
A133	lineage2	lineage2.2.1	HR-TB	Unique		New case	99.61	7731028	266	1	16	-	fabG1_c.-15C>T	-	-	-	-	-	-	-	-	-	-	-	-	fabG1_c.-15C>T	-	-	-	-	-	-
A134	lineage2	lineage2.2.1.1	Sensitive	Unique		New case	99.61	7566469	258	0	18	-	-	-	-	-	-	-	-	-	-	-	-	-	-	-	-	-	-	-	-	-
A135	lineage4	lineage4.5	HR-TB	Unique		New case	99.58	7600455	259	0	13	-	-	-	-	-	-	-	-	-	-	-	-	-	-	-	-	-	-	-	-	-
A140	lineage2	lineage2.2.1	Sensitive	Unique		New case	82.39	6278849	217	0	178	-	-	-	-	-	-	-	-	-	-	-	-	-	-	-	-	-	-	-	-	-
A142	lineage2	lineage2.2.1	Sensitive	Unique		New case	83.09	6094041	206	1	92	-	-	-	-	rrs_n.888G>A	-	-	-	-	-	-	-	-	-	-	-	-	-	-	-	-
A143	lineage2	lineage2.2.1.1	Sensitive	Unique		New case	99.6	7343067	251	0	18	-	-	-	-	-	-	-	-	-	-	-	-	-	-	-	-	-	-	-	-	-
A144	lineage4	lineage4.5	HR-TB	Unique		New case	99.58	7633276	260	3	17	-	fabG1_c.-17G>T, inhA_p.Ser94Ala	-	-	gid_c.115delC	-	-	-	-	-	-	-	-	-	fabG1_c.-17G>T, inhA_p.Ser94Ala	-	-	-	-	-	-
A145	lineage2	lineage2.2.1	Sensitive	Unique		Retreated case	99.59	7696115	262	0	18	-	-	-	-	-	-	-	-	-	-	-	-	-	-	-	-	-	-	-	-	-
A146	lineage2	lineage2.2.1	Sensitive	Unique		Retreated case	99.6	7506397	255	0	18	-	-	-	-	-	-	-	-	-	-	-	-	-	-	-	-	-	-	-	-	-
A147	lineage2	lineage2.2.1	HR-TB	Unique		Retreated case	99.6	7587748	258	1	19	-	katG_p.Trp191Arg	-	-	-	-	-	-	-	-	-	-	-	-	-	-	-	-	-	-	-
A148	lineage2	lineage2.2.1	Sensitive	Unique		New case	99.6	7739439	258	0	20	-	-	-	-	-	-	-	-	-	-	-	-	-	-	-	-	-	-	-	-	-
A150	lineage2	lineage2.2.1	XDR-TB	Unique		New case	99.6	7849235	268	5	17	rpoB_p.Ser450Leu	katG_p.Ser315Thr	-	embB_p.Met306Val	rpsL_p.Lys43Arg	gyrA_p.Asp94Ala	gyrA_p.Asp94Ala	gyrA_p.Asp94Ala	gyrA_p.Asp94Ala	gyrA_p.Asp94Ala	-	-	-	-	-	-	-	-	-	-	-
A151	lineage2	lineage2.2.1	Sensitive	Unique		New case	99.58	7534695	256	0	17	-	-	-	-	-	-	-	-	-	-	-	-	-	-	-	-	-	-	-	-	-
A152	lineage2	lineage2.2.1	HR-TB	Unique		Retreated case	99.62	7764097	266	1	18	-	fabG1_c.-15C>T	-	-	-	-	-	-	-	-	-	-	-	-	fabG1_c.-15C>T	-	-	-	-	-	-
A155	lineage2	lineage2.2.1	Sensitive	Unique		New case	99.68	7944956	270	0	19	-	-	-	-	-	-	-	-	-	-	-	-	-	-	-	-	-	-	-	-	-
C105	lineage2	lineage2.2.1	HR-TB	Unique		New case	99.55	7539069	255	1	19	-	katG_p.Ser315Thr	-	-	-	-	-	-	-	-	-	-	-	-	-	-	-	-	-	-	-
C109	lineage4	lineage4.5	RR-TB	Unique		New case	99.54	7759579	264	0	10	-	-	-	-	-	-	-	-	-	-	-	-	-	-	-	-	-	-	-	-	-
C111	lineage2	lineage2.2.1	Sensitive	Unique		New case	99.23	7594903	259	0	18	-	-	-	-	-	-	-	-	-	-	-	-	-	-	-	-	-	-	-	-	-
C112	lineage2	lineage2.2.1	Sensitive	Unique		Retreated case	99.52	7811248	266	0	19	-	-	-	-	-	-	-	-	-	-	-	-	-	-	-	-	-	-	-	-	-
C113	lineage2	lineage2.2.1	Sensitive	Unique		New case	99.51	7409809	253	0	18	-	-	-	-	-	-	-	-	-	-	-	-	-	-	-	-	-	-	-	-	-
C114	lineage2	lineage2.2.1	Sensitive	Unique		New case	98.72	7925811	265	0	17	-	-	-	-	-	-	-	-	-	-	-	-	-	-	-	-	-	-	-	-	-
C115	lineage2	lineage2.2.1	MDR-TB	Unique		New case	99.61	7706315	263	4	19	rpoB_p.Ser450Leu	katG_p.Ser315Thr	-	embB_p.His1002Arg	rpsL_p.Lys43Arg	-	-	-	-	-	-	-	-	-	-	-	-	-	-	-	-
C116	lineage2	lineage2.2.1	RR-TB	Unique		New case	99.52	7546758	257	2	21	rpoB_p.Ser450Leu	-	-	-	rpsL_p.Lys88Arg	-	-	-	-	-	-	-	-	-	-	-	-	-	-	-	-
C117	lineage2	lineage2.2.1	Sensitive	Unique		New case	99.19	7464277	254	0	18	-	-	-	-	-	-	-	-	-	-	-	-	-	-	-	-	-	-	-	-	-
C118	lineage2	lineage2.2.1	HR-TB	Unique		New case	99.58	7724270	264	3	17	-	katG_p.Ser315Thr	-	-	rpsL_p.Lys43Arg	-	-	-	-	-	-	-	-	-	-	thyA_p.His75Asn	-	-	-	-	-
C119	lineage2	lineage2.2.1	HR-TB	Unique		Retreated case	99.55	7871864	267	1	20	-	-	-	-	rpsL_p.Lys43Arg	-	-	-	-	-	-	-	-	-	-	-	-	-	-	-	-
C57	lineage2	lineage2.2.1	MDR-TB	Unique		Retreated case	99.63	7806778	267	4	17	rpoB_p.Ser450Leu	katG_p.Ser315Thr	pncA_p.Lys96Arg	-	rpsL_p.Lys43Arg	-	-	-	-	-	-	-	-	-	-	-	-	-	-	-	-
C58	lineage2	lineage2.2.1	Sensitive	Unique		New case	99.62	7702742	263	0	17	-	-	-	-	-	-	-	-	-	-	-	-	-	-	-	-	-	-	-	-	-
C73	lineage2	lineage2.2.1	XDR-TB	Unique		New case	99.64	7123299	244	9	20	rpoB_p.Ser450Leu	fabG1_c.-8T>A, katG_p.Ser315Thr	pncA_c.-1256_322del	embB_p.Met306Ile	rpsL_p.Lys43Arg	gyrA_p.Asp94Ala	gyrA_p.Asp94Ala	gyrA_p.Asp94Ala	gyrA_p.Asp94Ala	gyrA_p.Asp94Ala	rrs_n.1401A>G	rrs_n.1401A>G	rrs_n.1401A>G	rrs_n.1401A>G	ethA_c.672dupG	-	-	-	-	-	-
C81	lineage2	lineage2.2.1	Sensitive	Unique		New case	99.63	7918737	272	0	18	-	-	-	-	-	-	-	-	-	-	-	-	-	-	-	-	-	-	-	-	-
C83	lineage2	lineage2.2.1	Sensitive	Unique		New case	99.57	7440468	252	0	16	-	-	-	-	-	-	-	-	-	-	-	-	-	-	-	-	-	-	-	-	-
C96	lineage2	lineage2.2.1	HR-TB	Unique		New case	98.06	7472171	255	3	20	-	katG_p.Ser315Thr	-	-	rpsL_p.Lys43Arg	-	-	-	-	-	-	-	-	-	-	thyA_p.His75Asn	-	-	-	-	-
C98	lineage2	lineage2.2.1	Sensitive	Unique		New case	99.59	7625034	259	0	18	-	-	-	-	-	-	-	-	-	-	-	-	-	-	-	-	-	-	-	-	-
S1	lineage2	lineage2.2.1	Sensitive	Unique		New case	99.53	7702414	263	0	19	-	-	-	-	-	-	-	-	-	-	-	-	-	-	-	-	-	-	-	-	-
S10	lineage2	lineage2.2.1	Sensitive	Unique		Retreated case	99.49	7533860	257	0	18	-	-	-	-	-	-	-	-	-	-	-	-	-	-	-	-	-	-	-	-	-
S11	lineage2	lineage2.2.1	HR-TB	Unique		Retreated case	99.57	7937441	269	0	18	-	-	-	-	-	-	-	-	-	-	-	-	-	-	-	-	-	-	-	-	-
S12	lineage4	lineage4.5	Sensitive	Unique		Retreated case	99.59	7490383	255	0	10	-	-	-	-	-	-	-	-	-	-	-	-	-	-	-	-	-	-	-	-	-
S13	lineage2	lineage2.2.1	Sensitive	Unique		New case	99.59	7751504	264	0	18	-	-	-	-	-	-	-	-	-	-	-	-	-	-	-	-	-	-	-	-	-
S16	lineage2	lineage2.2.1.2	Sensitive	Unique		New case	99.57	7309023	249	0	19	-	-	-	-	-	-	-	-	-	-	-	-	-	-	-	-	-	-	-	-	-
S17	lineage4	lineage4.5	Sensitive	Unique		New case	99.58	7650599	258	1	10	-	-	-	-	gid_c.115delC	-	-	-	-	-	-	-	-	-	-	-	-	-	-	-	-
S18	lineage2	lineage2.2.1	HR-TB	Unique		New case	99.59	7626396	260	2	18	-	katG_p.Ser315Thr	-	-	rpsL_p.Lys43Arg	-	-	-	-	-	-	-	-	-	-	-	-	-	-	-	-
S19	lineage2	lineage2.2.1	Sensitive	Unique		New case	99.57	7744648	263	0	17	-	-	-	-	-	-	-	-	-	-	-	-	-	-	-	-	-	-	-	-	-
S2	lineage2	lineage2.2.1	XDR-TB	Unique		Retreated case	99.61	7562664	250	6	21	rpoB_p.Ser450Leu	fabG1_c.-8T>C, katG_p.Tyr155Ser	pncA_p.Val7Ala	embB_p.Gly406Ala	-	gyrA_p.Asp94Gly	gyrA_p.Asp94Gly	gyrA_p.Asp94Gly	gyrA_p.Asp94Gly	gyrA_p.Asp94Gly	-	-	-	-	fabG1_c.-8T>C	-	-	-	-	-	-
S20	lineage2	lineage2.2.1	Sensitive	Unique		New case	99.59	7794455	266	0	18	-	-	-	-	-	-	-	-	-	-	-	-	-	-	-	-	-	-	-	-	-
S21	lineage2	lineage2.2.1	Sensitive	Unique		Retreated case	99.6	7319161	249	1	18	-	-	-	-	rrs_n.514A>C	-	-	-	-	-	-	-	-	-	-	-	-	-	-	-	-
S22	lineage2	lineage2.2.1	Sensitive	Unique		Retreated case	99.43	7384055	251	0	23	-	-	-	-	-	-	-	-	-	-	-	-	-	-	-	-	-	-	-	-	-
S23	lineage2	lineage2.2.1	Sensitive	Unique		New case	99.54	7865915	268	1	17	-	-	-	-	rpsL_p.Lys43Arg	-	-	-	-	-	-	-	-	-	-	-	-	-	-	-	-
S25	lineage4	lineage4.4.2	Sensitive	Unique		New case	99.58	7462578	253	0	15	-	-	-	-	-	-	-	-	-	-	-	-	-	-	-	-	-	-	-	-	-
S27	lineage2	lineage2.2.1	Other	Unique		New case	99.57	7488628	258	0	20	-	-	-	-	-	-	-	-	-	-	-	-	-	-	-	-	-	-	-	-	-
S28	lineage4	lineage4.4.2	Sensitive	Unique		New case	99.57	7362898	251	0	13	-	-	-	-	-	-	-	-	-	-	-	-	-	-	-	-	-	-	-	-	-
S29	lineage2	lineage2.2.1	Other	Unique		New case	99.63	7379289	250	1	19	-	-	-	-	rpsL_p.Lys43Arg	-	-	-	-	-	-	-	-	-	-	-	-	-	-	-	-
S3	lineage2	lineage2.2.1	HR-TB	Unique		Retreated case	99.6	7742414	264	2	17	rpoB_p.His445Asn	-	-	-	rpsL_p.Lys43Arg	-	-	-	-	-	-	-	-	-	-	-	-	-	-	-	-
S30	lineage2	lineage2.2.1	XDR-TB	Unique		Retreated case	99.58	7664514	261	7	19	rpoB_p.Ser450Leu, rpoC_p.Leu527Val	katG_p.Ser315Thr	pncA_c.-11A>C	embB_p.Met306Ile	rpsL_p.Lys88Arg	gyrA_p.Asp94Ala	gyrA_p.Asp94Ala	gyrA_p.Asp94Ala	gyrA_p.Asp94Ala	gyrA_p.Asp94Ala	-	-	-	-	-	-	-	-	-	-	-
S31	lineage4	lineage4.5	Sensitive	Unique		New case	99.56	7747005	266	0	10	-	-	-	-	-	-	-	-	-	-	-	-	-	-	-	-	-	-	-	-	-
S32	lineage2	lineage2.2.1	Sensitive	Unique		New case	99.6	7658408	261	0	17	-	-	-	-	-	-	-	-	-	-	-	-	-	-	-	-	-	-	-	-	-
S5	lineage2	lineage2.2.1	MDR-TB	Unique		New case	99.63	7620170	260	3	18	rpoB_p.His445Tyr	katG_p.Ser315Thr	-	-	rpsL_p.Lys43Arg	-	-	-	-	-	-	-	-	-	-	-	-	-	-	-	-
S8	lineage2	lineage2.2.1	HR-TB	Unique		New case	99.58	7549372	257	0	17	-	-	-	-	-	-	-	-	-	-	-	-	-	-	-	-	-	-	-	-	-
S9	lineage4	lineage4.5	HR-TB	Unique		New case	99.58	7391858	252	3	18	-	fabG1_c.-8T>C, inhA_p.Ser94Ala	-	-	gid_c.351delG	-	-	-	-	-	-	-	-	-	fabG1_c.-8T>C, inhA_p.Ser94Ala	-	-	-	-	-	-
XAM-100	lineage2	lineage2.2.1	Sensitive	Unique		New case	99.61	7752903	266	0	18	-	-	-	-	-	-	-	-	-	-	-	-	-	-	-	-	-	-	-	-	-
XAM-101	lineage2	lineage2.2.1	RR-TB	Unique		New case	99.27	7780500	264	1	17	rpoB_p.Ser450Leu	-	-	-	-	-	-	-	-	-	-	-	-	-	-	-	-	-	-	-	-
XAM-105	lineage2	lineage2.2.1	Sensitive	Unique		New case	98.98	7283255	247	0	19	-	-	-	-	-	-	-	-	-	-	-	-	-	-	-	-	-	-	-	-	-
XAM-111	lineage4	lineage4.4.2	Sensitive	Unique		New case	99.56	7589022	258	0	13	-	-	-	-	-	-	-	-	-	-	-	-	-	-	-	-	-	-	-	-	-
XAM-115	lineage2	lineage2.2.1	Sensitive	Unique		New case	99.6	7556545	259	0	18	-	-	-	-	-	-	-	-	-	-	-	-	-	-	-	-	-	-	-	-	-
XAM-128	lineage2	lineage2.2.1	Sensitive	Unique		New case	99.53	7602146	258	1	16	-	inhA_c.-154G>A	-	-	-	-	-	-	-	-	-	-	-	-	inhA_c.-154G>A	-	-	-	-	-	-
XAM-130	lineage2	lineage2.2.1	Sensitive	Unique		New case	99.6	7946568	270	1	16	-	-	rpsA_p.Arg474Trp	-	-	-	-	-	-	-	-	-	-	-	-	-	-	-	-	-	-
XAM-131	lineage2	lineage2.2.1	HR-TB	Unique		Retreated case	99.58	7474877	254	6	18	rpoB_p.Ser450Leu, rpoC_p.Ile491Thr	katG_p.Ser315Thr	pncA_c.-11A>G	embB_p.Gln497Arg	rpsL_p.Lys43Arg	-	-	-	-	-	-	-	-	-	-	-	-	-	-	-	-
XAM-132	lineage2	lineage2.2.1	Sensitive	Unique		New case	99.58	7560883	257	0	17	-	-	-	-	-	-	-	-	-	-	-	-	-	-	-	-	-	-	-	-	-
XAM-133	lineage2	lineage2.2.1	Sensitive	Unique		New case	99.51	7684526	260	1	16	-	-	-	-	rpsL_p.Lys43Arg	-	-	-	-	-	-	-	-	-	-	-	-	-	-	-	-
XAM-135	lineage2	lineage2.2.1	Other	Unique		Retreated case	99.57	7757043	263	3	17	-	-	-	embB_p.Gly406Ala, embB_p.Met306Val	-	gyrA_p.Asp94Gly	gyrA_p.Asp94Gly	gyrA_p.Asp94Gly	gyrA_p.Asp94Gly	gyrA_p.Asp94Gly	-	-	-	-	-	-	-	-	-	-	-
XAM-136	lineage2	lineage2.2.1	Sensitive	Unique		New case	99.51	7767902	264	0	16	-	-	-	-	-	-	-	-	-	-	-	-	-	-	-	-	-	-	-	-	-
XAM-137	lineage2	lineage2.2.1	MDR-TB	Unique		Retreated case	98.74	7623991	259	4	18	rpoB_p.Leu452Pro	katG_p.Ser315Thr	-	embB_p.Met306Val	rpsL_p.Lys43Arg	-	-	-	-	-	-	-	-	-	-	-	-	-	-	-	-
XAM-138	lineage2	lineage2.2.1	Sensitive	Unique		Retreated case	99.48	7551968	256	0	18	-	-	-	-	-	-	-	-	-	-	-	-	-	-	-	-	-	-	-	-	-
XAM-139	lineage2	lineage2.2.1	MDR-TB	Unique		New case	99.41	7548725	256	1	18	-	-	-	-	rpsL_p.Lys43Arg	-	-	-	-	-	-	-	-	-	-	-	-	-	-	-	-
XAM-140	lineage2	lineage2.2.1	Sensitive	Unique		New case	99.51	7900579	268	0	16	-	-	-	-	-	-	-	-	-	-	-	-	-	-	-	-	-	-	-	-	-
XAM-141	lineage2	lineage2.2.1	RR-TB	Unique		Retreated case	99.56	7669105	260	2	16	rpoB_p.His445Tyr	-	-	-	rrs_n.514A>C	-	-	-	-	-	-	-	-	-	-	-	-	-	-	-	-
XAM-144	lineage2	lineage2.2.1	Sensitive	Unique		New case	99.6	7811176	265	0	17	-	-	-	-	-	-	-	-	-	-	-	-	-	-	-	-	-	-	-	-	-
XAM-146	lineage2	lineage2.2.1	Sensitive	Unique		Retreated case	99.42	7741889	263	0	17	-	-	-	-	-	-	-	-	-	-	-	-	-	-	-	-	-	-	-	-	-
XAM-147	lineage2	lineage2.2.1	MDR-TB	Unique		Retreated case	99.41	7860782	266	0	18	-	-	-	-	-	-	-	-	-	-	-	-	-	-	-	-	-	-	-	-	-
XAM-150	lineage4	lineage4.4.2	Sensitive	Unique		New case	99.55	7638914	260	0	14	-	-	-	-	-	-	-	-	-	-	-	-	-	-	-	-	-	-	-	-	-
XAM-154	lineage2	lineage2.2.1	HR-TB	Unique		New case	94.7	6984752	235	2	19	-	ahpC_c.-48G>A, katG_c.-1599_1243del	-	-	-	-	-	-	-	-	-	-	-	-	-	-	-	-	-	-	-
XAM-155	lineage2	lineage2.2.1	Sensitive	Unique		New case	99.55	7306647	248	0	16	-	-	-	-	-	-	-	-	-	-	-	-	-	-	-	-	-	-	-	-	-
XAM-157	lineage4	lineage4.5	Sensitive	Unique		New case	94.74	7526064	256	0	11	-	-	-	-	-	-	-	-	-	-	-	-	-	-	-	-	-	-	-	-	-
XAM-162	lineage2	lineage2.2.1	Sensitive	Unique		New case	99.44	7664427	260	0	20	-	-	-	-	-	-	-	-	-	-	-	-	-	-	-	-	-	-	-	-	-
XAM-166	lineage2	lineage2.2.1	Sensitive	Unique		Retreated case	92.69	6845877	231	1	18	-	-	-	-	rpsL_p.Lys43Arg	-	-	-	-	-	-	-	-	-	-	-	-	-	-	-	-
XAM-168	lineage2	lineage2.2.1	Sensitive	Unique		New case	99.46	7410650	251	0	17	-	-	-	-	-	-	-	-	-	-	-	-	-	-	-	-	-	-	-	-	-
XAM-170	lineage4	lineage4.5	Sensitive	Unique		New case	99.59	7864788	267	0	10	-	-	-	-	-	-	-	-	-	-	-	-	-	-	-	-	-	-	-	-	-
XAM-177	lineage2	lineage2.2.1	Sensitive	Unique		New case	99.52	7468775	254	3	22	rpoB_p.His445Tyr	fabG1_c.-15C>T, katG_p.Tyr155Ser	-	-	-	-	-	-	-	-	-	-	-	-	fabG1_c.-15C>T	-	-	-	-	-	-
XAM-178	lineage4	lineage4.5	Sensitive	Unique		New case	99.67	7400082	251	0	11	-	-	-	-	-	-	-	-	-	-	-	-	-	-	-	-	-	-	-	-	-
XAM-179	lineage2	lineage2.2.1	Sensitive	Unique		New case	99.34	7636525	258	0	18	-	-	-	-	-	-	-	-	-	-	-	-	-	-	-	-	-	-	-	-	-
XAM-180	lineage2	lineage2.2.1	Sensitive	Unique		New case	98.98	7830928	267	0	16	-	-	-	-	-	-	-	-	-	-	-	-	-	-	-	-	-	-	-	-	-
XAM-182	lineage2	lineage2.2.1	Sensitive	Unique		New case	96.56	7229027	245	1	17	-	-	-	-	-	-	-	-	-	-	-	-	-	-	-	thyA_p.His75Asn	-	-	-	-	-
XAM-183	lineage2	lineage2.2.1	Sensitive	Unique		New case	99.24	7282456	247	0	17	-	-	-	-	-	-	-	-	-	-	-	-	-	-	-	-	-	-	-	-	-
XAM-184	lineage2	lineage2.2.1	HR-TB	Unique		New case	99.57	7317011	247	0	17	-	-	-	-	-	-	-	-	-	-	-	-	-	-	-	-	-	-	-	-	-
XAM-185	lineage2	lineage2.2.1	Sensitive	Unique		Retreated case	99.32	7585998	257	0	17	-	-	-	-	-	-	-	-	-	-	-	-	-	-	-	-	-	-	-	-	-
XAM-186	lineage2	lineage2.2.1	Sensitive	Unique		New case	99.65	7332557	249	0	19	-	-	-	-	-	-	-	-	-	-	-	-	-	-	-	-	-	-	-	-	-
XAM-247	lineage2	lineage2.2.1	Sensitive	Unique		New case	99.44	7718376	262	1	18	rpoB_p.Leu430Pro	-	-	-	-	-	-	-	-	-	-	-	-	-	-	-	-	-	-	-	-
XAM-249	lineage2	lineage2.2.1	Sensitive	Unique		New case	99.18	7750279	263	0	20	-	-	-	-	-	-	-	-	-	-	-	-	-	-	-	-	-	-	-	-	-
XAM-98	lineage2	lineage2.2.1	Sensitive	Unique		Retreated case	99.44	7863871	267	0	19	-	-	-	-	-	-	-	-	-	-	-	-	-	-	-	-	-	-	-	-	-
XAM-99	lineage2	lineage2.2.1	Sensitive	Unique		New case	99.36	7415532	252	0	20	-	-	-	-	-	-	-	-	-	-	-	-	-	-	-	-	-	-	-	-	-
